# Supplementary material for: Transcriptome profiling revealed salt stress-responsive genes in Lilium pumilum bulbs
Source: Front Plant Sci. 2022 Nov 9;13:1054064. doi: 10.3389/fpls.2022.1054064 (PMC9698130; doi:10.3389/fpls.2022.1054064)
Supplement: Supplementary file 1 [file Table_1.xls]

## Sheet: Sheet1
Appendix A. Supplementary:qRT-PCR primers information
Accession No.	Annotation	Forward primer(5’-3')	Tm	Reverse primer(5’-3')	Tm
DN24930_c0_g3	PREDICTED: transcription factor bHLH113 [Elaeis guineensis]	ACCATCTTGACTTCAACCCTC	55.5	TCATCTGCTCCTTCTCGTTTG	57.9
DN24978_c0_g1	transcription factor BHLH062-like [Phoenix dactylifera]	AGATTCTTGGCCGTTGGAG	57.4	TCCTCGCTACAGTTTGACATG	56.2
DN29655_c0_g1	transcription factor BHLH062-like [Phoenix dactylifera]	TTCCAGCAAACTCAGACCG	56.6	CATCAGACGGCTATACAATCCC	59
DN28814_c1_g3	transcription factor bHLH75-like isoform X1 [Phoenix dactylifera]	ATTGGTGACGGAAGGATATGG	58.9	GGTTCTTGTACCGGAGTGATG	56.9
DN27085_c0_g1	PREDICTED: transcription factor bHLH62 [Elaeis guineensis]	ATCACCGTCTGGATGTATTGG	57.1	CCTGCTTCTCTTCGGATCTG	57.3
DN32944_c0_g2	hypothetical protein GW17_00020549 [Ensete ventricosum]	GAAAAGGGTGAAGAGGGAGAG	57.2	GCTTGAGGGACTTGAGGTAG	53.9
DN20965_c0_g1	PREDICTED: LOW QUALITY PROTEIN: transcription factor MYC2-like [Elaeis guineensis]	GTAACAAAGATGGACAAGGCG	57.5	ACGGGTGCTACAATCAACTAC	54.5
DN25449_c0_g1	transcription factor bHLH74-like [Phoenix dactylifera]	CTATGCCTCGGGTAATGCG	59.1	TGGAAAGCAGGACAAGGTTC	57.5
DN31555_c0_g2	PREDICTED: transcription factor bHLH123-like [Elaeis guineensis]	AAGAGAAGCAACAGTGGAGG	54.2	TCTGTCCCCTAATTTCTCTTTCC	58.8
DN21087_c0_g1	transcription factor bHLH71-like [Phoenix dactylifera]	AGATGAGAATTGAGCCTGCC	56.7	CACCAAATGTACTGCGGATAAG	57.8
DN31006_c0_g2	transcription factor bHLH144-like [Phoenix dactylifera]	AAAGCGATCCAGGGTTCTATG	58.7	AAGCATGGCATAGTGAGGTC	54.9
DN31128_c0_g2	transcription factor bHLH18-like [Phoenix dactylifera]	CTGTATAGAGCCGTTCACCATC	56.8	GTAGCATGAGAGTTGTAGCCC	54.2
